# Supplementary material for: Endometriosis as an Uncommon Cause of Intestinal Obstruction—A Comprehensive Literature Review
Source: J Clin Med. 2023 Oct 6;12(19):6376. doi: 10.3390/jcm12196376 (PMC10573381; doi:10.3390/jcm12196376)
Supplement: Supplementary file 1 [file jcm-12-06376-s001.zip]

Archive with 1 entries (1 files):
- jcm-2536854-supplementary.pdf
